# Supplementary material for: A New Viscous Budesonide Formulation for the Treatment of Eosinophilic Esophagitis in Children: A Preliminary Experience and Review of the Literature
Source: J Clin Med. 2022 Nov 14;11(22):6730. doi: 10.3390/jcm11226730 (PMC9694526; doi:10.3390/jcm11226730)
Supplement: Supplementary file 1 [file jcm-11-06730-s001.zip]

Archive with 1 entries (1 files):
- jcm-2000683-supplementary.pdf
